# Supplementary material for: The Mutation Analysis of the AMT Gene in a Chinese Family With Nonketotic Hyperglycinemia
Source: Front Genet. 2022 May 12;13:854712. doi: 10.3389/fgene.2022.854712 (PMC9133660; doi:10.3389/fgene.2022.854712)
Supplement: Supplementary file 1 [file DataSheet1.ZIP]

Archive with 16 entries (15 files):
- The Rawdata of Sanger/
- __MACOSX/._The Rawdata of Sanger
- The Rawdata of Sanger/The mother_R.ab1
- __MACOSX/The Rawdata of Sanger/._The mother_R.ab1
- The Rawdata of Sanger/The father_F.ab1
- __MACOSX/The Rawdata of Sanger/._The father_F.ab1
- The Rawdata of Sanger/The mother_F.ab1
- __MACOSX/The Rawdata of Sanger/._The mother_F.ab1
- The Rawdata of Sanger/The father_R.ab1
- __MACOSX/The Rawdata of Sanger/._The father_R.ab1
- The Rawdata of Sanger/The proband_R.ab1
- __MACOSX/The Rawdata of Sanger/._The proband_R.ab1
- The Rawdata of Sanger/The proband_F.ab1
- __MACOSX/The Rawdata of Sanger/._The proband_F.ab1
- The datafile of NGS .vcf
- __MACOSX/._The datafile of NGS .vcf
